# Supplementary material for: The NMDA receptor regulates competition of epithelial cells in the Drosophila wing
Source: Nat Commun. 2020 May 6;11:2228. doi: 10.1038/s41467-020-16070-6 (PMC7203100; doi:10.1038/s41467-020-16070-6)
Supplement: Supplementary file 4 — Source Data [file 41467_2020_16070_MOESM4_ESM.xlsx]

## Sheet: 1d
Figure 1d
	NR2 depletion/Heterotypic clonal analysis
	proportion of GFP+ clones/pouch
n=number of wing discs	25	15	7	10	13	18	22	19
	LacZ-RNAi	dlg1-RNAi	scrib-RNAi	NR2-RNAi GD3196	NR2-RNAi JF02044	NR2-RNAi HMS02176	NR2-RNAi HMS02012	NR2 TW-RNAi		Mann-Whitney nonparametric U-test					Table Analyzed	Data 1		Table Analyzed	Data 1		Table Analyzed	Data 1		Table Analyzed	Data 1		Table Analyzed	Data 1		Table Analyzed	Data 1		Table Analyzed	Data 1		Table Analyzed	Data 1		Table Analyzed	Data 1		Table Analyzed	Data 1
	0.24	0	0.03	0	0.01	0.03	0.06	0.01
	0.15	0.04	0.01	0.02	0	0	0.04	0.06		**** <0.0001					dlg1-RNAi			scrib-RNAi			NR2-RNAi GD3196			NR2-RNAi HMS02176			NR2 TW-RNAi			NR2-RNAi GD3196			NR2-RNAi HMS02176			NR2 TW-RNAi			NR2-RNAi HMS02012			NR2-RNAi JF02044
	0.15	0.01	0	0.04	0.01	0.01	0.07	0.07							vs.			vs.			vs.			vs.			vs.			vs.			vs.			vs.			vs.			vs.
	0.1	0.15	0.13	0.04	0.05	0.02	0.08	0.07		NR2-RNAi GD3196 vs dlg1-RNAi P value 0.5588					LacZ-RNAi			LacZ-RNAi			LacZ-RNAi			LacZ-RNAi			LacZ-RNAi			dlg1-RNAi			dlg1-RNAi			dlg1-RNAi			LacZ-RNAi			LacZ-RNAi
	0.15	0.07	0	0.02	0.01	0.05	0.04	0.02		NR2-RNAi HMS02176 vs dlg1-RNAi P value 0.0719
	0.21	0	0.13	0.03	0.02	0.02	0.02	0.02		NR2 TW vs dlg1-RNAi P value 0.7751					Mann Whitney test			Mann Whitney test			Mann Whitney test			Mann Whitney test			Mann Whitney test			Mann Whitney test			Mann Whitney test			Mann Whitney test			Mann Whitney test			Mann Whitney test
	0.19	0.04	0	0.04	0.03	0.09	0.04	0							P value	<0.0001		P value	<0.0001		P value	<0.0001		P value	<0.0001		P value	<0.0001		P value	0.5588		P value	0.0719		P value	0.7751		P value	<0.0001		P value	<0.0001
	0.12	0.04		0.03	0.03	0.01	0.03	0.07							Exact or approximate P value?	Exact		Exact or approximate P value?	Exact		Exact or approximate P value?	Exact		Exact or approximate P value?	Exact		Exact or approximate P value?	Exact		Exact or approximate P value?	Exact		Exact or approximate P value?	Exact		Exact or approximate P value?	Exact		Exact or approximate P value?	Exact		Exact or approximate P value?	Exact
	0.2	0.01		0.02	0.01	0	0.06	0.05							P value summary	****		P value summary	****		P value summary	****		P value summary	****		P value summary	****		P value summary	ns		P value summary	ns		P value summary	ns		P value summary	****		P value summary	****
	0.13	0.03		0.05	0.08	0	0.06	0.04							Significantly different (P < 0.05)?	Yes		Significantly different (P < 0.05)?	Yes		Significantly different (P < 0.05)?	Yes		Significantly different (P < 0.05)?	Yes		Significantly different (P < 0.05)?	Yes		Significantly different (P < 0.05)?	No		Significantly different (P < 0.05)?	No		Significantly different (P < 0.05)?	No		Significantly different (P < 0.05)?	Yes		Significantly different (P < 0.05)?	Yes
	0.2	0.01			0.04	0	0.06	0							One- or two-tailed P value?	Two-tailed		One- or two-tailed P value?	Two-tailed		One- or two-tailed P value?	Two-tailed		One- or two-tailed P value?	Two-tailed		One- or two-tailed P value?	Two-tailed		One- or two-tailed P value?	Two-tailed		One- or two-tailed P value?	Two-tailed		One- or two-tailed P value?	Two-tailed		One- or two-tailed P value?	Two-tailed		One- or two-tailed P value?	Two-tailed
	0.16	0.02			0.05	0	0.02	0.06							Sum of ranks in column A,B	693 , 127		Sum of ranks in column A,C	493 , 35		Sum of ranks in column A,D	575 , 55		Sum of ranks in column A,F	774 , 172		Sum of ranks in column A,H	798.5 , 191.5		Sum of ranks in column B,D	184 , 141		Sum of ranks in column B,F	304 , 257		Sum of ranks in column B,H	254 , 341		Sum of ranks in column A,G	873 , 255		Sum of ranks in column A,E	649 , 92
	0.19	0.02			0.02	0	0.04	0.01							Mann-Whitney U	7		Mann-Whitney U	7		Mann-Whitney U	0		Mann-Whitney U	1		Mann-Whitney U	1.5		Mann-Whitney U	64		Mann-Whitney U	86		Mann-Whitney U	134		Mann-Whitney U	2		Mann-Whitney U	1
	0.07	0.03				0.02	0.01	0.05
	0.17	0.02				0	0.05	0.06							Difference between medians			Difference between medians			Difference between medians			Difference between medians			Difference between medians			Difference between medians			Difference between medians			Difference between medians			Difference between medians			Difference between medians
	0.27					0.03	0.03	0.03							Median of column A	0.1800, n=25		Median of column A	0.1800, n=25		Median of column A	0.1800, n=25		Median of column A	0.1800, n=25		Median of column A	0.1800, n=25		Median of column B	0.02000, n=15		Median of column B	0.02000, n=15		Median of column B	0.02000, n=15		Median of column A	0.1800, n=25		Median of column A	0.1800, n=25
	0.18					0	0.05	0							Median of column B	0.02000, n=15		Median of column C	0.01000, n=7		Median of column D	0.03000, n=10		Median of column F	0.01000, n=18		Median of column H	0.03000, n=19		Median of column D	0.03000, n=10		Median of column F	0.01000, n=18		Median of column H	0.03000, n=19		Median of column G	0.04000, n=22		Median of column E	0.02000, n=13
	0.24					0.02	0.02	0							Difference: Actual	-0.16		Difference: Actual	-0.17		Difference: Actual	-0.15		Difference: Actual	-0.17		Difference: Actual	-0.15		Difference: Actual	0.01		Difference: Actual	-0.01		Difference: Actual	0.01		Difference: Actual	-0.14		Difference: Actual	-0.16
	0.26						0.04	0							Difference: Hodges-Lehmann	-0.15		Difference: Hodges-Lehmann	-0.15		Difference: Hodges-Lehmann	-0.15		Difference: Hodges-Lehmann	-0.16		Difference: Hodges-Lehmann	-0.15		Difference: Hodges-Lehmann	0		Difference: Hodges-Lehmann	-0.01		Difference: Hodges-Lehmann	0		Difference: Hodges-Lehmann	-0.13		Difference: Hodges-Lehmann	-0.15
	0.28						0.04
	0.23						0.07
	0.16						0.06
	0.17
	0.14
	0.19
Average	0.182	0.0326667	0.0428571	0.029	0.0276923	0.0166667	0.045	0.0326316
Standard Deviation	0.0524404	0.0373146	0.0604743	0.0144914	0.0224179	0.0232632	0.0187083	0.027657

## Sheet: 1f
Figure 1f								Mann-Whitney nonparametric U-test
	NR2 depletion/Homotypic clonal analysis
	proportion of GFP+ clones/pouch							**** <0.0001
n=number of wing discs	10	11	7	9	5
	LacZ-RNAi	nub.Stringer, LacZ-RNAi	nub.Stringer, dlg1-RNAi	nub.Stringer, NR2-RNAi HMS02176	nub.Stringer, NR2-RNAi GD3196			Table Analyzed	Data 1			Table Analyzed	Data 1			Table Analyzed	Data 1
	0.36	0.43	0.5	0.22	0.39
	0.31	0.47	0.5	0.23	0.22			nub.Stringer, NR2-RNAi HMS02176				nub.Stringer, NR2-RNAi GD3196				nub.Stringer > dlg1-RNAi
	0.43	0.28	0.36	0.44	0.58			vs.				vs.				vs.
	0.25	0.39	0.18	0.44	0.6			nub.Stringer, LacZ-RNAi				nub.Stringer, LacZ-RNAi				nub.Stringer > LacZ-RNAi
	0.32	0.33	0.27	0.44	0.52
	0.3	0.33	0.34	0.46				Mann Whitney test				Mann Whitney test				Mann Whitney test
	0.34	0.48	0.33	0.53				P value	0.1803			P value	0.1889			P value	0.9122
	0.4	0.42		0.46				Exact or approximate P value?	Exact			Exact or approximate P value?	Exact			Exact or approximate P value?	Exact
	0.3	0.3		0.56				P value summary	ns			P value summary	ns			P value summary	ns
	0.3	0.23						Significantly different (P < 0.05)?	No			Significantly different (P < 0.05)?	No			Significantly different (P < 0.05)?	No
		0.28						One- or two-tailed P value?	Two-tailed			One- or two-tailed P value?	Two-tailed			One- or two-tailed P value?	Two-tailed
Average	0.331	0.358182	0.354286	0.42	0.462			Sum of ranks in column B,D	97.50 , 112.5			Sum of ranks in column B,E	81.50 , 54.50			Sum of ranks in column B,C	103 , 68
Standard Deviation	0.0532186	0.0842399	0.116025	0.118427	0.158177			Mann-Whitney U	31.5			Mann-Whitney U	15.5			Mann-Whitney U	37
								Difference between medians				Difference between medians				Difference between medians
								Median of column B	0.3300, n=11			Median of column B	0.3300, n=11			Median of column B	0.3300, n=11
								Median of column D	0.4400, n=9			Median of column E	0.5200, n=5			Median of column C	0.3400, n=7
								Difference: Actual	0.11			Difference: Actual	0.19			Difference: Actual	0.01
								Difference: Hodges-Lehmann	0.08			Difference: Hodges-Lehmann	0.12			Difference: Hodges-Lehmann	0.01

## Sheet: 1g
Figure 1g
	Relative growth under homo- vs. heterotypic setting (normalized to LacZ-RNAi controls)
n=number of wing discs	11	25	7	15	9	22	5	10
	LacZ-RNAi rhomo	LacZ-RNAi rhetero	dlg1-RNAi rhomo	dlg1-RNAi rhetero	NR2-RNAi HMS02176 rhomo	NR2-RNAi HMS02176 rhetero	NR2-RNAi GD3196 rhomo	NR2-RNAi GD3196 rhetero			rhetero = growth on heterotypic (wild type) bakground
	1.20051	1.31868	1.39594	0	0.614213	0.164835	1.08883	0
	1.31218	0.824176	1.39594	0.21978	0.642132	0	0.614213	0.10989			rhetero = average[ratio of sum GFP+ area/pouch]hetero
	0.781726	0.824176	1.00508	0.0549451	1.22843	0.0549451	1.61929	0.21978			average[ratio of sum GFP+ area area/pouch]hetero of the LacZ-RNAi control
	1.08883	0.549451	0.502538	0.824176	1.22843	0.10989	1.67513	0.21978
	0.92132	0.824176	0.753807	0.384615	1.22843	0.274725	1.45178	0.10989			rhomo = growth on homotypic background
	0.92132	1.15385	0.949239	0	1.28426	0.10989		0.164835
	1.3401	1.04396	0.92132	0.21978	1.4797	0.494505		0.21978			rhomo = average[ratio of sum GFP+ area area/pouch]homo
	1.17259	0.659341		0.21978	1.28426	0.0549451		0.164835			average[ratio of sum GFP+ area area/pouch]homoof the LacZ-RNAi control
	0.837563	1.0989		0.0549451	1.56345	0		0.10989
	0.642132	0.714286		0.164835		0		0.274725
	0.781726	1.0989		0.0549451		0
		0.879121		0.10989		0
		1.04396		0.10989		0
		0.384615		0.164835		0.10989
		0.934066		0.10989		0
		1.48352				0.164835
		0.989011				0
		1.31868				0.10989
		1.42857
		1.53846
		1.26374
		0.879121
		0.934066
		0.769231
		1.04396
	1	1	0.989123	0.179487	1.17259	0.0915751	1.28985	0.159341

## Sheet: 1i
Figure 1i									Figure 1j
	NR2 overexpression/Heterotypic clonal analysis				Mann-Whitney nonparametric U-test					Average pouch size (a.u.)			Mann-Whitney nonparametric U-test
	proportion of GFP+ clones/pouch
n=number of wing discs	18	19			**** <0.0001				n=number of wing discs	8	11		**** <0.0001
	LacZ-RNAi	UAS-NR2			Table Analyzed	Data 1				LacZ-RNAi	UAS-NR2		Table Analyzed	Data 1
	0.27	0.56							Average	70209.1	68227.2
	0.33	0.6			UAS-NR2				Standard Deviation	4052.5	8952.55		Column B	UAS-NR2
	0.28	0.5			vs.								vs.	vs.
	0.25	0.4			LacZ-RNAi								Column A	LacZ-RNAi
	0.3	0.56
	0.3	0.51			Mann Whitney test								Mann Whitney test
	0.24	0.48			P value	<0.0001							P value	0.31
	0.26	0.62			Exact or approximate P value?	Exact							Exact or approximate P value?	Exact
	0.28	0.6			P value summary	****							P value summary	ns
	0.23	0.27			Significantly different (P < 0.05)?	Yes							Significantly different (P < 0.05)?	No
	0.33	0.51			One- or two-tailed P value?	Two-tailed							One- or two-tailed P value?	Two-tailed
	0.27	0.59			Sum of ranks in column A,B	181 , 522							Sum of ranks in column A,B	97 , 93
	0.34	0.54			Mann-Whitney U	10							Mann-Whitney U	31
	0.35	0.69
	0.21	0.49
	0.21	0.52
	0.19	0.47
	0.29	0.58
		0.54
Average	0.273889	0.527895
Standard Deviation	0.046796	0.0899122

## Sheet: 2c
Figure 2c									Mann-Whitney nonparametric U-test
	NR2 clones are eliminated in a JNK-dependent manner/ Heterotypic clonal analysis
	proportion of GFP+ clones/pouch								**** <0.0001
n=number of wing discs	23	14	9	11	12	27
	LacZ-RNAi	NR2-RNAi + LacZ-RNAi	NR2-RNAi + grnd-RNAi	NR2-RNAi + hep-RNAi	NR2-RNAi + bsk-DN	NR2-RNAi + UAS-p35,UAS-Diap1			Table Analyzed	Data 1		Table Analyzed	Data 1		Table Analyzed	Data 1		Table Analyzed	Data 1
	0.14	0	0.2	0.17	0.34	0.17
	0.16	0	0.21	0.31	0.16	0.25			NR2-RNAi + grnd-RNAi			NR2-RNAi + hep-RNAi			NR2-RNAi + bsk-DN			NR2-RNAi + UAS-p35,UAS-Diap1
	0.25	0	0.14	0.34	0.05	0.23			vs.			vs.			vs.			vs.
	0.24	0	0.17	0.33	0.05	0.24			NR2-RNAi + LacZ-RNAi			NR2-RNAi + LacZ-RNAi			NR2-RNAi + LacZ-RNAi			NR2-RNAi + LacZ-RNAi
	0.17	0	0.14	0.32	0.09	0.25
	0.22	0	0.17	0.18	0.11	0.09			Mann Whitney test			Mann Whitney test			Mann Whitney test			Mann Whitney test
	0.18	0	0.19	0.21	0.33	0.38			P value	<0.0001		P value	<0.0001		P value	<0.0001		P value	<0.0001
	0.36	0.06	0.29	0.16	0.28	0.17			Exact or approximate P value?	Exact		Exact or approximate P value?	Exact		Exact or approximate P value?	Exact		Exact or approximate P value?	Exact
	0.05	0	0.23	0.34	0.35	0.19			P value summary	****		P value summary	****		P value summary	****		P value summary	****
	0.17	0		0.36	0.09	0.24			Significantly different (P < 0.05)?	Yes		Significantly different (P < 0.05)?	Yes		Significantly different (P < 0.05)?	Yes		Significantly different (P < 0.05)?	Yes
	0.35	0.09		0.31	0.42	0.3			One- or two-tailed P value?	Two-tailed		One- or two-tailed P value?	Two-tailed		One- or two-tailed P value?	Two-tailed		One- or two-tailed P value?	Two-tailed
	0.2	0.1			0.43	0.24			Sum of ranks in column B,C	105 , 171		Sum of ranks in column B,G	105 , 220		Sum of ranks in column B,E	114 , 237		Sum of ranks in column B,D	106.5 , 754.5
	0.21	0.03				0.43			Mann-Whitney U	0		Mann-Whitney U	0		Mann-Whitney U	9		Mann-Whitney U	1.5
	0.38	0.03				0.28
	0.14					0.23			Difference between medians			Difference between medians			Difference between medians			Difference between medians
	0.15					0.16			Median of column B	0.000, n=14		Median of column B	0.000, n=14		Median of column B	0.000, n=14		Median of column B	0.000, n=14
	0.33					0.28			Median of column C	0.1900, n=9		Median of column G	0.3100, n=11		Median of column E	0.2200, n=12		Median of column D	0.2400, n=27
	0.35					0.27			Difference: Actual	0.19		Difference: Actual	0.31		Difference: Actual	0.22		Difference: Actual	0.24
	0.28					0.23			Difference: Hodges-Lehmann	0.17		Difference: Hodges-Lehmann	0.28		Difference: Hodges-Lehmann	0.17		Difference: Hodges-Lehmann	0.23
	0.33					0.3
	0.28					0.18
	0.34					0.34
	0.32					0.18
						0.26
						0.34
						0.17
						0.28
Average	0.243478	0.0221429	0.193333	0.275455	0.225	0.247407
Standard Deviation	0.0906346	0.0357725	0.0471699	0.0778927	0.147124	0.0737247

## Sheet: 3a
Figure 3a						Mann-Whitney nonparametric U-test
	Mitochondrial activity/ Heterotypic competition
	TMRM signal intensity (a.u.)					**** <0.0001
n=number of clones	7	8	8	7
	WT surrounding (around NR2-RNAi clones)	NR2-RNAi clone	WT surrounding (around Lacz-RNAi clones)	LacZ-IR clone		Table Analyzed	Data 1
	118.108	46.4055	89.2878	74.9879
	110.979	42.6741	92.339	98.6525		WT surrounding (around NR2-RNAi clones)
	96.0511	54.7098	96.3961	85.7354		vs.
	90.8758	67.5156	117.615	110.503		NR2-RNAi clone
	111.775	59.6349	107.713	112.357
	95.1594	62.311	99.3662	80.6905		Mann Whitney test
	77.0521	60.01	93.7347	83.42		P value	0.0003
		57.0377	92.8358			Exact or approximate P value?	Exact
						P value summary	***
Average	100	56.2873	98.661	92.3352		Significantly different (P < 0.05)?	Yes
Standard deviation	14.3525	8.22405	9.50835	14.8908		One- or two-tailed P value?	Two-tailed
						Sum of ranks in column A,B	36 , 84
						Mann-Whitney U	0
						Difference between medians
						Median of column A	58.34, n=8
						Median of column B	96.05, n=7
						Difference: Actual	37.71
						Difference: Hodges-Lehmann	44.36

## Sheet: 3b
Figure 3b					Mann-Whitney nonparametric U-test
	Mitochondrial size/ Heterotypic competition
	MitoTracker Red signal intensity (a.u.)				**** <0.0001
n=number of cells	159	146
	WT surrounding cells	NR2-RNAi clone cells			Table Analyzed	Data 1
	2.24	0.546
	0.109	0.027			NR2-RNAi
	0.519	0.874			vs.
	0.055	0.792			WT
	3.06	0.027
	0.219	0.027			Unpaired t test
	0.601	0.273			P value	0.0007
	0.246	0.301			P value summary	***
	0.055	0.71			Significantly different (P < 0.05)?	Yes
	1.448	0.246			One- or two-tailed P value?	Two-tailed
	0.246	0.137			t, df	t=3.445, df=236
	0.109	0.027
	0.027	0.601			How big is the difference?
	0.055	0.027			Mean of column A	0.5466
	0.738	0.137			Mean of column B	0.2713
	0.137	0.792			Difference between means (B - A) ± SEM	-0.2753 ± 0.07990
	0.027	0.027			95% confidence interval	-0.4327 to -0.1178
	0.027	0.41			R squared (eta squared)	0.04788
	0.027	0.219
	0.027	0.109			F test to compare variances
	0.027	0.683			F, DFn, Dfd	7.129, 118, 118
	0.574	1.175			P value	<0.0001
	0.601	0.437			P value summary	****
	0.027	0.847			Significantly different (P < 0.05)?	Yes
	0.738	1.011
	0.902	1.147			Data analyzed
	0.082	0.574			Sample size, column A	119
	5.71	0.191			Sample size, column B	119
	0.027	0.219
	0.055	0.301
	0.929	0.137
	1.038	0.574
	0.109	0.027
	0.027	0.055
	0.546	0.027
	0.055	0.027
	2.131	0.191
	0.355	0.164
	0.027	0.027
	0.109	0.027
	1.038	0.055
	0.464	0.219
	0.355	0.027
	0.027	1.147
	0.027	0.792
	0.027	0.082
	1.584	0.191
	1.748	0.082
	0.382	0.027
	0.492	0.027
	0.027	0.382
	0.437	0.109
	0.246	0.055
	2.049	0.055
	0.219	0.055
	0.765	0.328
	0.301	1.229
	1.694	0.246
	0.109	0.109
	0.355	0.082
	0.055	0.164
	0.055	0.137
	2.431	0.109
	0.437	0.027
	0.055	0.301
	0.027	0.355
	0.055	0.055
	0.055	0.027
	0.082	0.082
	0.027	0.164
	0.027	0.355
	0.027	0.164
	0.382	0.027
	0.574	0.191
	0.191	0.055
	1.776	0.328
	1.175	1.12
	0.082	0.164
	0.519	0.219
	0.929	0.519
	2.404	0.328
	0.027	0.437
	0.219	0.683
	2.295	0.027
	1.093	0.055
	0.027	0.055
	0.027	0.082
	0.273	0.027
	0.027	0.055
	0.027	0.027
	0.027	0.027
	0.027	0.219
	0.027	0.355
	0.355	0.191
	0.273	0.355
	0.191	0.027
	0.219	0.027
	0.109	0.055
	0.027	0.164
	1.147	0.027
	0.437	0.546
	0.055	0.027
	0.027	0.246
	0.492	0.027
	0.027	0.027
	0.164	0.628
	1.229	0.464
	0.137	0.219
	0.082	0.137
	1.065	0.027
	0.273	0.055
	0.027	0.109
	0.082	0.027
	0.574	0.164
	1.065	0.546
	1.53	0.082
	2.022	0.983
	0.301	0.683
	1.284	0.055

## Sheet: 3e
Figure 3e								Mann-Whitney nonparametric U-test
	Modulation of PDH and PDK rescues NR2 clones/ Heterotypic clonal analysis
	proportion of GFP+ clones/pouch							**** <0.0001
n=number of wing discs	20	32	10	23
	LacZ-RNAi	NR2-RNAi + LacZ-RNAi	NR2-RNAi + UAS-PDH	NR2-RNAi + PDK-RNAi				Table Analyzed	Data 1		Table Analyzed	Data 1
	0.3	0.02	0.42	0.45
	0.36	0	0.35	0.48				NR2-RNAi + UAS-PDH			NR2-RNAi + PDK-RNAi
	0.3	0	0.33	0.33				vs.			vs.
	0.24	0	0.3	0.43				NR2-RNAi + LacZ-RNAi			NR2-RNAi + LacZ-RNAi
	0.37	0.02	0.37	0.43
	0.31	0.02	0.37	0.33				Mann Whitney test			Mann Whitney test
	0.44	0.01	0.44	0.35				P value	<0.0001		P value	<0.0001
	0.42	0.02	0.38	0.3				Exact or approximate P value?	Exact		Exact or approximate P value?	Exact
	0.4	0	0.3	0.45				P value summary	****		P value summary	****
	0.47	0	0.32	0.35				Significantly different (P < 0.05)?	Yes		Significantly different (P < 0.05)?	Yes
	0.25	0		0.34				One- or two-tailed P value?	Two-tailed		One- or two-tailed P value?	Two-tailed
	0.32	0		0.36				Sum of ranks in column B,D	528 , 375		Sum of ranks in column B,C	528 , 1012
	0.3	0.01		0.33				Mann-Whitney U	0		Mann-Whitney U	0
	0.33	0		0.22
	0.35	0.06		0.19				Difference between medians			Difference between medians
	0.28	0.08		0.41				Median of column B	0.01000, n=32		Median of column B	0.01000, n=32
	0.33	0.03		0.29				Median of column D	0.3600, n=10		Median of column C	0.3400, n=23
	0.28	0.12		0.26				Difference: Actual	0.35		Difference: Actual	0.33
	0.34	0.01		0.17				Difference: Hodges-Lehmann	0.34		Difference: Hodges-Lehmann	0.33
	0.32	0.01		0.26
		0.02		0.34
		0		0.32
		0.01		0.37
		0.02
		0.06
		0.06
		0.02
		0.01
		0
		0.01
		0
		0
Average	0.3355	0.019375	0.358	0.337391
Standard Deviation	0.0606522	0.0278171	0.0475628	0.0824741

## Sheet: 4c
Figure 4c							Mann-Whitney nonparametric U-test
	Lactate FRET signal intensity in clones/ Heterotypic clonal analysis
	Relative Lactate FRET signal intensity (a.u.)						**** <0.0001
n=number of wing discs	25	58	25	7
	LacZ-RNAi	NR2-RNAi	NR2-RNAi,MCT1-RNAi	LacZ-RNAi,MCT1-RNAi			Table Analyzed	Data 1		Table Analyzed	Data 1
	91.3781	67.965	135.733	127.066
	117.322	82.6379	145.026	100.661			NR2-RNAi			Column C	NR2-RNAi,MCT1-RNAi
	113.203	86.619	135.733	96.2161			vs.			vs.	vs.
	85.9212	82.1288	145.026	84.9711			LacZ-RNAi			Column B	NR2-RNAi
	85.6536	75.7152	140.81	82.9939
	90.6059	87.6276	115.93	80.121			Mann Whitney test			Mann Whitney test
	110.904	73.8377	127.065	81.5013			P value	<0.0001		P value	<0.0001
	108.581	57.5397	145.187				Exact or approximate P value?	Exact		Exact or approximate P value?	Exact
	102.075	83.41	153.099				P value summary	****		P value summary	****
	115.69	72.27	147.088				Significantly different (P < 0.05)?	Yes		Significantly different (P < 0.05)?	Yes
	83.9296	62.2	127.435				One- or two-tailed P value?	Two-tailed		One- or two-tailed P value?	Two-tailed
	93.3562	61.54	140.097				Sum of ranks in column A,B	1603 , 1883		Sum of ranks in column B,C	1711 , 1775
	92.1768	64	144.667				Mann-Whitney U	172		Mann-Whitney U	0
	111.736	60.98	126.076
	102.274	67.31	122.526				Difference between medians			Difference between medians
	106.278	62.87	132.658				Median of column A	101.4, n=25		Median of column B	77.28, n=58
	106.278	68.04	119.096				Median of column B	77.28, n=58		Median of column C	127.4, n=25
	90.86	76.95	114.716				Difference: Actual	-24.08		Difference: Actual	50.16
	91.7782	68.7	130.305				Difference: Hodges-Lehmann	-22.68		Difference: Hodges-Lehmann	52.32
	99.3621	66.78	126.268
	51.8251	69.44	114.905
	120.043	68.63	119.748
	101.355	78.55	119.986
	117.45	63.21	117.746
	74.9741	65.21	108.292
		69.05
		61.16
		73.34
		80.63
		80.75
		71.42
		84.66
		87.96
		74.74
		75.28
		76.57
		77.61
		85.07
		89.1
		88.96
		88.72
		80.43
		96.5575
		96.5575
		84.7822
		94.3605
		84.1571
		95.0088
		84.7891
		72.1012
		72.2053
		76.5762
		78.6529
		78.6634
		94.3572
		97.8274
		81.427
		87.6629
Average:	98.6004	77.5051	130.209	93.3615
Standard deviation	15.5819	10.4588	12.4482	16.7894

## Sheet: 4d
Figure 4d
	Lactate FRET signal intensity in NR2 clones and in surrounding cells- ex vivo MCTi treatment of wing discs / Heterotypic clonal analysis
	Normalized Relative Lactate FRET signal intensity (a.u.)
n=number of independent experiments	4		4		4		4
	control clone		cells surrounding control clones		NR2-RNAi clone		cells surrounding NR2-RNAi clones
time (minutes) following MCTi treatment	Average	Standard deviation	Average	Standard deviation	Average	Standard deviation	Average	Standard deviation
t0	1	0	1	0	1	0	1	0
t2	1.0595	0.0823888	1.07705	0.0575667	1.25247	0.02	0.639096	0.0420251
t4	1.0353	0.0407473	1.01501	0.0694427	1.30851	0.02	0.63906	0.0810662
t6	1.05554	0.0436277	0.987225	0.0529915	1.42367	0.06	0.575269	0.0491021
t8	1.06894	0.0465389	1.05255	0.0697168	1.58807	0.02	0.537598	0.0455311
t10	1.0913	0.00435726	1.06332	0.0439368	1.80296	0.02	0.522429	0.0150637

[truncated: 18 more sheets: 4e, 5c, 6b,c, 6d, 6e, 6f, 7c,d,e, 8b, 8c, 8f, 8h, S3, S5, S7c,d, S7e, S8d,e, S8f,g, Sheet28]
